# Supplementary material for: Synthesized Magnolol Derivatives Improve Anti-Micropterus salmoides Rhabdovirus (MSRV) Activity In Vivo
Source: Viruses. 2022 Jun 28;14(7):1421. doi: 10.3390/v14071421 (PMC9324556; doi:10.3390/v14071421)
Supplement: Supplementary file 1 [file viruses-14-01421-s001.zip]

Archive with 1 entries (1 files):
- viruses-1770092-supplementary.pdf
